# Supplementary material for: Solid-Contact Potentiometric Anion Sensing Based on Classic Silver/Silver Insoluble Salts Electrodes without Ion-Selective Membrane
Source: Membranes (Basel). 2021 Dec 5;11(12):959. doi: 10.3390/membranes11120959 (PMC8707216; doi:10.3390/membranes11120959)
Supplement: Supplementary file 1 [file membranes-11-00959-s001.zip]

Archive with 1 entries (1 files):
- membranes-1471659-supplementary.pdf
